# Supplementary material for: Difluoromethylornithine rebalances aberrant polyamine ratios in Snyder–Robinson syndrome
Source: EMBO Mol Med. 2023 Sep 13;15(11):e17833. doi: 10.15252/emmm.202317833 (PMC10630878; doi:10.15252/emmm.202317833)
Supplement: Supplementary file 3 — Source Data for Figure 2 [file EMMM-15-e17833-s007.zip]

Archive with 24 entries (18 files):
- Figure 2/
- __MACOSX/._Figure 2
- Figure 2/.DS_Store
- __MACOSX/Figure 2/._.DS_Store
- Figure 2/2A/
- __MACOSX/Figure 2/._2A
- Figure 2/2C/
- __MACOSX/Figure 2/._2C
- Figure 2/2D/
- __MACOSX/Figure 2/._2D
- Figure 2/2E/
- __MACOSX/Figure 2/._2E
- Figure 2/2B/
- __MACOSX/Figure 2/._2B
- Figure 2/2A/nmol PA numerical data.xlsx
- __MACOSX/Figure 2/2A/._nmol PA numerical data.xlsx
- Figure 2/2C/dcSAM numerical data.xlsx
- __MACOSX/Figure 2/2C/._dcSAM numerical data.xlsx
- Figure 2/2D/SPM numerical data.xlsx
- __MACOSX/Figure 2/2D/._SPM numerical data.xlsx
- Figure 2/2E/polyamine numerical data.xlsx
- __MACOSX/Figure 2/2E/._polyamine numerical data.xlsx
- Figure 2/2B/pmol CO2 numerical data.xlsx
- __MACOSX/Figure 2/2B/._pmol CO2 numerical data.xlsx
