# Supplementary material for: Difluoromethylornithine rebalances aberrant polyamine ratios in Snyder–Robinson syndrome
Source: EMBO Mol Med. 2023 Sep 13;15(11):e17833. doi: 10.15252/emmm.202317833 (PMC10630878; doi:10.15252/emmm.202317833)
Supplement: Supplementary file 3 — Source Data for Figure 2 [file EMMM-15-e17833-s007.zip › Figure 2/2A/nmol PA numerical data.xlsx]

## Sheet: nmol PA numerical data
		polyamine (nmol/mg protein)
	DFMO (mM)	PUT		SPD		SPM
		biol 1	biol 2	biol 1	biol 2	biol 1	biol 2
WT1	0	6.805	5.81	11.425	7.925	5.4	2.615
WT2	0	3.755	2.777	12.04	5.985	7.9	2.82
c329+5	0	0.56	0.68	17.245	13.565	2.73	2.24
	0.05	0	0	12.955	5.875	3.965	2.51
	0.1	0	0	5.69	3.275	4.715	3.08
	0.2	0	0	2.3	0.725	5.255	2.705
G56S	0	1.345	0.63	25.72	16.12	1.78	1.25
	0.05	0	0	17.37	13.385	2.47	1.895
	0.1	0	0	12.75	9.19	2.885	2.165
	0.2	0	0	7.425	7.66	2.495	2.665
n = 2 biological replicates, each performed in duplicate; values indicate means of technical duplicates
