# Supplementary material for: Difluoromethylornithine rebalances aberrant polyamine ratios in Snyder–Robinson syndrome
Source: EMBO Mol Med. 2023 Sep 13;15(11):e17833. doi: 10.15252/emmm.202317833 (PMC10630878; doi:10.15252/emmm.202317833)
Supplement: Supplementary file 3 — Source Data for Figure 2 [file EMMM-15-e17833-s007.zip › Figure 2/2C/dcSAM numerical data.xlsx]

## Sheet: dcSAM
	untreated		0.2 mM DFMO
WT	0	0	131	169
c.329+5	10.7	6.03	486	371.24
G56S	25.7	12.3	831	788
