# Supplementary material for: Difluoromethylornithine rebalances aberrant polyamine ratios in Snyder–Robinson syndrome
Source: EMBO Mol Med. 2023 Sep 13;15(11):e17833. doi: 10.15252/emmm.202317833 (PMC10630878; doi:10.15252/emmm.202317833)
Supplement: Supplementary file 3 — Source Data for Figure 2 [file EMMM-15-e17833-s007.zip › Figure 2/2D/SPM numerical data.xlsx]

## Sheet: SPM
	NT		DFMO		CGP48664		combo
SPM	1.835	2.185	3.59	5.385	0.555	0.915	1.6	2.875
