# Supplementary material for: Difluoromethylornithine rebalances aberrant polyamine ratios in Snyder–Robinson syndrome
Source: EMBO Mol Med. 2023 Sep 13;15(11):e17833. doi: 10.15252/emmm.202317833 (PMC10630878; doi:10.15252/emmm.202317833)
Supplement: Supplementary file 3 — Source Data for Figure 2 [file EMMM-15-e17833-s007.zip › Figure 2/2E/polyamine numerical data.xlsx]

## Sheet: polyamine numerical data
nmol/mg Protein
	PUT			SPD			SPM
WT	1.27	0	0	6.665	5.48	2.87	8.82	8.595	6.71
LOF nt	0	0	0	24.61	20.915	22.155	0	0	0
lof 0.1	0	0	0	17.305	12.135	12.795	0.06	0	0
lof 0.5	0	0	0	13.81	9.145	15.31	0.055	0	0
