# Supplementary material for: Difluoromethylornithine rebalances aberrant polyamine ratios in Snyder–Robinson syndrome
Source: EMBO Mol Med. 2023 Sep 13;15(11):e17833. doi: 10.15252/emmm.202317833 (PMC10630878; doi:10.15252/emmm.202317833)
Supplement: Supplementary file 3 — Source Data for Figure 2 [file EMMM-15-e17833-s007.zip › Figure 2/2B/pmol CO2 numerical data.xlsx]

## Sheet: pmol CO2
	untreated		0.2 mM DFMO
WT	157.98	252.56	1356.94	4305.26
c.329+5	608.38	467.26	7080.62	5247.14
G56S	652.19	548.5	3442.3	3256.04
