# Supplementary material for: Difluoromethylornithine rebalances aberrant polyamine ratios in Snyder–Robinson syndrome
Source: EMBO Mol Med. 2023 Sep 13;15(11):e17833. doi: 10.15252/emmm.202317833 (PMC10630878; doi:10.15252/emmm.202317833)
Supplement: Supplementary file 4 — Source Data for Figure 3 [file EMMM-15-e17833-s002.zip]

Archive with 16 entries (12 files):
- Figure 3/
- __MACOSX/._Figure 3
- Figure 3/3B/
- __MACOSX/Figure 3/._3B
- Figure 3/3C/
- __MACOSX/Figure 3/._3C
- Figure 3/.DS_Store
- __MACOSX/Figure 3/._.DS_Store
- Figure 3/3A/
- __MACOSX/Figure 3/._3A
- Figure 3/3B/cell viability numerical data 3B.xlsx
- __MACOSX/Figure 3/3B/._cell viability numerical data 3B.xlsx
- Figure 3/3C/cell viability numerical data 3C.xlsx
- __MACOSX/Figure 3/3C/._cell viability numerical data 3C.xlsx
- Figure 3/3A/cell viability numerical data 3A.xlsx
- __MACOSX/Figure 3/3A/._cell viability numerical data 3A.xlsx
