# Supplementary material for: Difluoromethylornithine rebalances aberrant polyamine ratios in Snyder–Robinson syndrome
Source: EMBO Mol Med. 2023 Sep 13;15(11):e17833. doi: 10.15252/emmm.202317833 (PMC10630878; doi:10.15252/emmm.202317833)
Supplement: Supplementary file 4 — Source Data for Figure 3 [file EMMM-15-e17833-s002.zip › Figure 3/3B/cell viability numerical data 3B.xlsx]

## Sheet: viability numerical data 3B
1 uM SPM
[DFMO], mM	Wt		c.329+5g>a		I150T		LOF		P112L
0	107.03	102.25	103.86	100.18	103.83	103.76	109.13	110	101.88	107.28
0.01	105.02	97.67	99.89	101.92	105.11	100.32	109.41	110.32	98.82	103.68
0.05	105.06	96	96.45	101.55	102.5	97.41	107.26	108.5	101.01	101.46
0.1	105.69	94.02	97.71	100.16	100.71	95.79	108.24	107.07	98.32	102.31
0.2	105.01	95.65	94.47	104.36	100.61	99.38	109.64	106.25	97.66	104.68
0.5	102.58	98.46		105.01		100.29	112.21	107.82	96.72	104.15
1	99.41	97.75	98.37	102.58	110.51	102.3	109.79	107.36	103.03	105
