# Supplementary material for: Difluoromethylornithine rebalances aberrant polyamine ratios in Snyder–Robinson syndrome
Source: EMBO Mol Med. 2023 Sep 13;15(11):e17833. doi: 10.15252/emmm.202317833 (PMC10630878; doi:10.15252/emmm.202317833)
Supplement: Supplementary file 4 — Source Data for Figure 3 [file EMMM-15-e17833-s002.zip › Figure 3/3C/cell viability numerical data 3C.xlsx]

## Sheet: viability numerical data 3C
1 uM Me2Spm
[DFMO], mM	WT		c329+5		I150T		LOF		P112L
0	95.09	99.16	95.27	94.83	96.97	98.83	96.96	98.87	96.2	97.91
0.01	93.91	96.32	91.48	95.44	98.87	98.05	96.02	97.82	97.87	96.88
0.05	90.41	93.94	87.79	92.54	97.68	95.88	96.53	93.46	95.82	94.6
0.1	91.18	89.42	87.9	93.66	94.01	92.81	92.83	94	95.2	94.59
0.2	88.96	88.73	84.39	98.4	95.1	95.51	97.34	92.34	92.53	94.42
0.5	91.52	86.39	86.68	95.03	96.97	93.95	96.39	92.71	98.01	97.39
1	90.86	87.48	86.13	96.37	100.97	97.77	96.48	91.92	99.52	107.28
