# Supplementary material for: Difluoromethylornithine rebalances aberrant polyamine ratios in Snyder–Robinson syndrome
Source: EMBO Mol Med. 2023 Sep 13;15(11):e17833. doi: 10.15252/emmm.202317833 (PMC10630878; doi:10.15252/emmm.202317833)
Supplement: Supplementary file 4 — Source Data for Figure 3 [file EMMM-15-e17833-s002.zip › Figure 3/3A/cell viability numerical data 3A.xlsx]

## Sheet: numerical data viability
	percent of untreated
[DFMO], mM	WT			c329+5			I150T			LOF			P112L
0	100	100	100	100	100	100	100	100	100	100	100	100	100	100
0.01	92.43	93.1	97.7	91.22	98.11	91.84	103.4	100.08	94.62	88.75	94.21	94.41	96.14	97.87
0.05	86.56	76.48	83.08	83.15	89.45	87.63	99.27	94.57	93.75	60.48	68.59	70.66	86.14	88.65
0.1	74.76	69.89	70.56	75.06	85.72	84.18	95.28	93.48	92.48	56.9	63.01	65.96	83.88	79.5
0.2	59.15	67.03	62.37	67	84.27	76.63	90.01	93.76	89.3	54.1	59.46	64.08	76.69	76.51
0.5	54.58	61.84	58.98	63.47	83.26	78.88	90.03	90.86	89.67	50.24	54.11	56.24	79.5	75.84
1	49.93	59.67	56.59	61.22	81.18	77.73	87.35	94.33	91.01	48.61	51.06	53.66	76.94	73.77
