# Supplementary material for: Difluoromethylornithine rebalances aberrant polyamine ratios in Snyder–Robinson syndrome
Source: EMBO Mol Med. 2023 Sep 13;15(11):e17833. doi: 10.15252/emmm.202317833 (PMC10630878; doi:10.15252/emmm.202317833)
Supplement: Supplementary file 5 — Source Data for Figure 4 [file EMMM-15-e17833-s001.zip]

Archive with 16 entries (12 files):
- Figure 4/
- __MACOSX/._Figure 4
- Figure 4/.DS_Store
- __MACOSX/Figure 4/._.DS_Store
- Figure 4/4B/
- __MACOSX/Figure 4/._4B
- Figure 4/4C/
- __MACOSX/Figure 4/._4C
- Figure 4/4A/
- __MACOSX/Figure 4/._4A
- Figure 4/4B/nmol Me2Spm numerical data.xlsx
- __MACOSX/Figure 4/4B/._nmol Me2Spm numerical data.xlsx
- Figure 4/4C/nmol polyamine 4C.xlsx
- __MACOSX/Figure 4/4C/._nmol polyamine 4C.xlsx
- Figure 4/4A/nmol polyamine.xlsx
- __MACOSX/Figure 4/4A/._nmol polyamine.xlsx
