# Supplementary material for: Difluoromethylornithine rebalances aberrant polyamine ratios in Snyder–Robinson syndrome
Source: EMBO Mol Med. 2023 Sep 13;15(11):e17833. doi: 10.15252/emmm.202317833 (PMC10630878; doi:10.15252/emmm.202317833)
Supplement: Supplementary file 5 — Source Data for Figure 4 [file EMMM-15-e17833-s001.zip › Figure 4/4B/nmol Me2Spm numerical data.xlsx]

## Sheet: nmol Me2SPM
Me2SPM (uM)	0 mM DFMO				0.2 mM DFMO				0.5 mM DFMO
0.1	0.455	0.875	0.555		1.47	1.16	0.88		2.925	3.505	2.6
0.5	2.34	3.555	2.99		4.48	4.39	3.805		7.9	8.11	9.03
