# Supplementary material for: Difluoromethylornithine rebalances aberrant polyamine ratios in Snyder–Robinson syndrome
Source: EMBO Mol Med. 2023 Sep 13;15(11):e17833. doi: 10.15252/emmm.202317833 (PMC10630878; doi:10.15252/emmm.202317833)
Supplement: Supplementary file 5 — Source Data for Figure 4 [file EMMM-15-e17833-s001.zip › Figure 4/4C/nmol polyamine 4C.xlsx]

## Sheet: nmol PA numerical data
	PUT			SPD			SPM			Me2SPM			SPD/SPM+me2spm
WT	9.84	6.805	5.81	13.425	11.425	7.925	4.43	5.4	2.615	0	0	0	3.03	2.116	3.031
WT	6.325	3.755	2.777	13.65	12.04	5.985	6.425	7.9	2.82	0	0	0	2.12	1.524	2.122
G56S	2.885	2.08	0	44.93	33.1	30.41	2.56	2.555	2.905	0	0	0	17.58	12.96	10.5
0.1 uM Me2Spm	4.185	2.025	0	59.475	33.18	42.74	3.32	2.245	2.69	1.74	0.875	0.56	11.754	10.635	13.151
0.5 uM Me2Spm	2.395	0	0	37.69	32.915	26.355	1.95	2.015	1.8	3.55	2.99	2.475	6.853	6.576	6.165
0.2 mM DFMO	0	0	0	24.455	19.86	16.185	3.37	3.46	4.085	0	0	0	7.267	5.74	3.96
0.2 DFMO+0.1 Me2Spm	0	0	0	20.65	19.315	12.35	2.84	3.175	4.11	1.47	1.02	0	4.79	4.604	3
0.2 mM DFMO+0.5 Me2SPm	0	0	0	14.81	17.83	17.185	1.96	2.25	2.86	4.39	4.48	3.805	2.33	2.64	2.578
