# Supplementary material for: Difluoromethylornithine rebalances aberrant polyamine ratios in Snyder–Robinson syndrome
Source: EMBO Mol Med. 2023 Sep 13;15(11):e17833. doi: 10.15252/emmm.202317833 (PMC10630878; doi:10.15252/emmm.202317833)
Supplement: Supplementary file 5 — Source Data for Figure 4 [file EMMM-15-e17833-s001.zip › Figure 4/4A/nmol polyamine.xlsx]

## Sheet: nmol PA numerical data
	PUT			SPD			SPM			SPD/SPM
WT	9.84	6.805	5.81	13.425	11.425	7.925	4.43	5.4	2.615	3.03	2.116	3.031
WT	6.325	3.755	2.777	13.65	12.04	5.985	6.425	7.9	2.82	2.12	1.524	2.122
G56S	0	0	0	34.87	39.54	26.64	2.98	2.8	3.03	14.12	11.7	8.79
0.1 uM Spm	0	0	0	42.33	49.93	24.535	3.86	3.69	2.66	10.97	13.63	9.22
0.5 uM Spm	0	0	0	43.7	42.68	26.145	4.42	4.24	2.795	9.89	10.07	9.35
1 uM Spm	0	0	0	39.96	37.81	26.97	4.71	4.91	3.97	8.48	7.7	6.79
0.2 mM DFMO	0	0	0	23.18	23.57	18.545	3.51	3.63	5.045	6.6	6.49	3.68
0.2 DFMO+0.1 uMSpm	0	0	0	18.53	17.39	14.455	2.78	3.05	3.61	6.67	5.7	3.99
0.2 mM DFMO+0.5 uM	0	0	0	15.02	16.27	14.335	3.84	3.44	5.78	3.91	4.73	2.49
0.2 mM DFMO+1 uM SPM	0	0	0	19.38	18.67	13.87	5.33	5.21	7.44	3.64	3.58	1.86
0.5 mM DFMO	0	0	0	16.43	19.66	12.495	5.45	4.92	4.155	3.01	4	3.01
0.5 DFMO+0.1 uM Spm	0	0	0	21.76	15.98	11.83	6.52	6.18	5.96	3.34	2.59	1.98
0.5 mM DFMO+0.5 uM Spm	0	0	0	10.32	12.15	12.085	6.42	6.59	7.46	1.61	1.84	1.62
0.5 mM DFMO+1 uM Spm	0	0	0	11.6	10.31	9.02	6.71	6.81	8.2	1.73	1.51	1.1
