# Supplementary material for: Difluoromethylornithine rebalances aberrant polyamine ratios in Snyder–Robinson syndrome
Source: EMBO Mol Med. 2023 Sep 13;15(11):e17833. doi: 10.15252/emmm.202317833 (PMC10630878; doi:10.15252/emmm.202317833)
Supplement: Supplementary file 6 — Source Data for Figure 5 [file EMMM-15-e17833-s004.zip]

Archive with 12 entries (9 files):
- Figure 5/
- __MACOSX/._Figure 5
- Figure 5/5A/
- __MACOSX/Figure 5/._5A
- Figure 5/.DS_Store
- __MACOSX/Figure 5/._.DS_Store
- Figure 5/5B/
- __MACOSX/Figure 5/._5B
- Figure 5/5A/Survival data.xlsx
- __MACOSX/Figure 5/5A/._Survival data.xlsx
- Figure 5/5B/survival numerical data.xlsx
- __MACOSX/Figure 5/5B/._survival numerical data.xlsx
