# Supplementary material for: Difluoromethylornithine rebalances aberrant polyamine ratios in Snyder–Robinson syndrome
Source: EMBO Mol Med. 2023 Sep 13;15(11):e17833. doi: 10.15252/emmm.202317833 (PMC10630878; doi:10.15252/emmm.202317833)
Supplement: Supplementary file 6 — Source Data for Figure 5 [file EMMM-15-e17833-s004.zip › Figure 5/5A/Survival data.xlsx]

## Sheet: Survival data numerical data 5A
	percentage (male low doses)
Days elapsed	No DFMO	0.5 mM	1 mM	2 mM
0	100	100	100	100
3	98.0769	98
4			98
5	96.1538	96		98
6	94.2308
7				96
8	92.3077	94
9				94
10	88.4615
11	86.5385		96	92
12	80.7692
13	78.8462	92	94
14	67.3077	88	88	90
15	65.3846	84		88
16	63.4615	78	86
17	61.5385	70	84
18			82	84
19	59.6154
20	55.7692	66	78
21			72	80
22	51.9231	64	70
23	44.2308	56	68	76
24	42.3077	52	64	72
25			62
26		48	56	64
27	40.3846	44	54
28		42		62
29				60
30	34.6154	36	50	56
31	28.8462	32	48	54
32	25	28	44	48
33	23.0769	24	40	44
34	21.1538	20	36	38
35	17.3077		32	34
36	15.3846	18	28	32
37	13.4615		24	26
38	7.69231		22	24
39	3.84615	14	18	20
40	1.92308	10	16
41	0	4	14	16
42		0	12	14
43			8	8
44			4	6
45			0	4
46				0
