# Supplementary material for: Difluoromethylornithine rebalances aberrant polyamine ratios in Snyder–Robinson syndrome
Source: EMBO Mol Med. 2023 Sep 13;15(11):e17833. doi: 10.15252/emmm.202317833 (PMC10630878; doi:10.15252/emmm.202317833)
Supplement: Supplementary file 6 — Source Data for Figure 5 [file EMMM-15-e17833-s004.zip › Figure 5/5B/survival numerical data.xlsx]

## Sheet: survival numerical data 5B
	Percentage (males)
Days elapsed	No Drug	DFMO (10 mM)
0	100	100
1	98
2	96	98
4	92	96
6	90	94
7	88	92
8	86
9	82	88
12	74	80
14	68	78
15	64
16	60
17	58	76
19
21	48	72
22		70
23	44	68
25	36	64
28	32	62
29	30	58
30	28	56
32		54
34	20	50
36	16	44
38	8	34
40	4
41	0
42		24
